# Supplementary material for: A Psychoacoustic Feature Extraction and Spatio-Temporal Analysis Framework for Continuous Aircraft Noise Monitoring
Source: Sensors (Basel). 2026 Mar 14;26(6):1842. doi: 10.3390/s26061842 (PMC13030723; doi:10.3390/s26061842)
Supplement: Supplementary file 1 [file sensors-26-01842-s001.zip]

Archive with 1 entries (1 files):
- sensors-4175360-supplementary.pdf
